# Supplementary material for: Fatty Acid Unsaturation Degree of Plasma Exosomes in Colorectal Cancer Patients: A Promising Biomarker
Source: Int J Mol Sci. 2021 May 11;22(10):5060. doi: 10.3390/ijms22105060 (PMC8151919; doi:10.3390/ijms22105060)
Supplement: Supplementary file 1 [file ijms-22-05060-s001.zip]

Archive with 1 entries (1 files):
- ijms-1182243-Supplementary.pdf
